# Supplementary material for: Genome-wide identification, expression pattern and interacting protein analysis of INDETERMINATE DOMAIN (IDD) gene family in Phalaenopsis equestris
Source: PeerJ. 2024 Sep 25;12:e18073. doi: 10.7717/peerj.18073 (PMC11438434; doi:10.7717/peerj.18073)
Supplement: Supplemental Information 10 [file peerj-12-18073-s010.xls]

## Sheet: Sheet1
ITEM TO CHECK	IMPORTANCE	CHECKLIST
EXPERIMENTAL DESIGN
Definition of experimental and control groups	E	Line172,173,Page6
Number within each group	E	Line172,Page6
Assay carried out by core lab or investigator's lab?	D	Line4,Page1
Acknowledgement of authors' contributions	D	Line412,Page14
SAMPLE
Description	E	Line172-173,Page6
Volume/mass of sample processed	D
Microdissection or macrodissection	E	Line173,Page6
Processing procedure	E	Line174-176,Page6
If frozen - how and how quickly?	E	Line174,Page6
If fixed - with what, how quickly?	E	Line175,Page6; Line294,Page10
Sample storage conditions and duration (especially for FFPE samples)	E	Line173,Page6
NUCLEIC ACID EXTRACTION
Procedure and/or instrumentation	E	Line176,Page6
Name of kit and details of any modifications	E	Line176,Page6
Source of additional reagents used	D
Details of DNase or RNAse treatment	E	Line190,191,Page7
Contamination assessment (DNA or RNA)	E	Line177,178,Page7
Nucleic acid quantification	E	Line177,178,Page7
Instrument and method	E	Line177,178,Page7
Purity (A260/A280)	D
Yield	D
RNA integrity method/instrument	E	Line177,178,Page7
RIN/RQI or Cq of 3' and 5' transcripts	E	Line177,178,Page7
Electrophoresis traces	D
Inhibition testing (Cq dilutions, spike or other)	E	Line177,178,Page7
REVERSE TRANSCRIPTION
Complete reaction conditions	E	Line179,180,Page7
Amount of RNA and reaction volume	E	Line179,180,Page7
Priming oligonucleotide (if using GSP) and concentration	E	Line179,180,Page7
Reverse transcriptase and concentration	E	Line179,180,Page7
Temperature and time	E	Line179,180,Page7
Manufacturer of reagents and catalogue numbers	D
Cqs with and without RT	D*
Storage conditions of cDNA	D
qPCR TARGET INFORMATION
If multiplex, efficiency and LOD of each assay.	E	Line181,182,Page7
Sequence accession number	E	Table S1
Location of amplicon	D
Amplicon length	E	Line182,Page7
In silico specificity screen (BLAST, etc)	E	Line183,Page7
Pseudogenes, retropseudogenes or other homologs?	D
Sequence alignment	D
Secondary structure analysis of amplicon	D
Location of each primer by exon or intron (if applicable)	E	Line183,Page7,Table S2
What splice variants are targeted?	E	Line181,Page7
qPCR OLIGONUCLEOTIDES
Primer sequences	E	Line186,187,Page7,TableS2
RTPrimerDB Identification Number	D
Probe sequences	D**
Location and identity of any modifications	E	Line186,187,Page7,TableS2
Manufacturer of oligonucleotides	D
Purification method	D
qPCR PROTOCOL
Complete reaction conditions	E	Line188-192,Page7
Reaction volume and amount of cDNA/DNA	E	Line188-190,Page7
Primer, (probe), Mg++ and dNTP concentrations	E	Line190,Page7
Polymerase identity and concentration	E	Line189,Page7
Buffer/kit identity and manufacturer	E	Line189,Page7
Exact chemical constitution of the buffer	D
Additives (SYBR Green I, DMSO, etc.)	E	Line189,Page7
Manufacturer of plates/tubes and catalog number	D
Complete thermocycling parameters	E	Line191,192,Page7
Reaction setup (manual/robotic)	D
Manufacturer of qPCR instrument	E	Line184,185,Page7
qPCR VALIDATION
Evidence of optimisation (from gradients)	D
Specificity (gel, sequence, melt, or digest)	E	raw data
For SYBR Green I, Cq of the NTC	E	raw data
Standard curves with slope and y-intercept	E	raw data
PCR efficiency calculated from slope	E	raw data
Confidence interval for PCR efficiency or standard error	D
r2 of standard curve	E	raw data
Linear dynamic range	E	raw data
Cq variation at lower limit	E	raw data
Confidence intervals throughout range	D
Evidence for limit of detection	E	raw data
If multiplex, efficiency and LOD of each assay.	E	raw data
DATA ANALYSIS
qPCR analysis program (source, version)	E	Line192,193,Page7
Cq method determination	E	Line192,193,Page7
Outlier identification and disposition	E	Line192,193,Page7
Results of NTCs	E	Line192,193,Page7
Justification of number and choice of reference genes	E	Line186,187,Page7
Description of normalisation method	E	Line187,Page7
Number and concordance of biological replicates	D
Number and stage (RT or qPCR) of technical replicates	E	Line192,193,Page7
Repeatability (intra-assay variation)	E	Line192,193,Page7
Reproducibility (inter-assay variation, %CV)	D
Power analysis	D
Statistical methods for result significance	E	Line192,193,Page7
Software (source, version)	E	Line193,Page7
Cq or raw data submission using RDML	D
Table 1. MIQE checklist for authors, reviewers and editors. All essential information (E) must be submitted with the manuscript. Desirable
information (D) should be submitted if available. If using primers obtained from RTPrimerDB, information on qPCR target, oligonucleotides,
protocols and validation is available from that source.
*: Assessing the absence of DNA using a no RT assay is essential when first extracting RNA. Once the sample has been validated as
RDNA-free, inclusion of a no-RT control is desirable, but no longer essential.
**: Disclosure of the probe sequence is highly desirable and strongly encouraged. However, since not all commercial pre-designed assay
vendors provide this information, it cannot be an essential requirement. Use of such assays is advised against.
